# Supplementary material for: Brain gene expression profiles of Cln1 and Cln5 deficient mice unravels common molecular pathways underlying neuronal degeneration in NCL diseases
Source: BMC Genomics. 2008 Mar 28;9:146. doi: 10.1186/1471-2164-9-146 (PMC2323392; doi:10.1186/1471-2164-9-146)
Supplement: Additional file 1 — The differentially expressed genes in the Cln1-/- and Cln5-/- mice compared to wildtypes. A) The 261 upregulated genes in the Cln1 1mo model. B) The 156 downregulated genes in the Cln1 1 mo model. C) The 137 upregulated genes in the Cln1 4 mo model. D) The 27 downregulated genes in the Cln1 4 mo model. E) The 76 upregulated genes in the Cln5 1mo model. F) The 206 downregulated genes in the Cln5 1 mo model. G) The 34 upregulated genes in the Cln5 4 mo model. H) The 80 downregulated genes in the Cln5 4 mo model. [file 1471-2164-9-146-S1.xls]

## Sheet: all
Supporting information
Table 1. The differentially expressed genes in the Cln1-/- and Cln5-/- mice compared to wildtypes. A) The 261 upregulated genes in the Cln1 1mo model. B) The 156 downregulated genes in the Cln1 1 mo model. C) The 137 upregulated genes in the Cln1 4 mo model. D) The 27 downregulated genes in the Cln1 4 mo model. E) The 76 upregulated genes in the Cln5 1mo model. F) The 206 downregulated genes in t…
A) Upregulated in Cln1 -/- 1mo
Systematic	Fold change	Common	Description
1416812_at	1.569	Tia1	Cytotoxic granule-associated RNA binding protein 1
1418280_at	1.529	Klf6	Kruppel-like factor 6
1424476_at	1.504	Camkk2	CA+/CALMODULIN-DEPENDENT PROTEIN KINASE KINASE BETA (CAM-KINASE KINASE BETA) homolog
1453473_a_at	1.503	Tctex1	t-complex testis expressed 1,,microtubule-based process motor activity
1417559_at	1.503	Sfxn1	Sideroflexin 1
1436713_s_at	1.494	GTL2	GTL2, imprinted maternally expressed untranslated mRNA
1434704_at	1.469	Srpk2	serine/arginine-rich protein specific kinase 2
1452624_at	1.462	Lrrtm1	leucine rich repeat transmembrane neuronal 1
1421163_a_at	1.455	Nfia	Nuclear factor I/A
1421142_s_at	1.454	Foxp1	forkhead box P1
1419244_a_at	1.446	Rab14	RAB14, member RAS oncogene family
1436057_at	1.445	GTL2/meg3	GTL2, imprinted maternally expressed untranslated mRNA
1432007_s_at	1.422	Ap2a2	Adaptor protein complex AP-2, alpha 2 subunit
1452183_a_at	1.413	Gtl2	GTL2, imprinted maternally expressed untranslated mRNA
1425188_s_at	1.401	Sel1h	Sel1 (suppressor of lin-12) 1 homolog (C. elegans)
1428760_at	1.389	Snapc3	small nuclear RNA activating complex, polypeptide 3
1452402_at	1.388	Uchl3	Ubiquitin carboxyl-terminal esterase L3 (ubiquitin thiolesterase)
1422064_a_at	1.386	Zbtb20	Zinc finger and BTB domain containing 20
1448830_at	1.377	Dusp1	Dual specificity phosphatase 1
1435353_a_at	1.377		Mus musculus, Similar to phosphatidylserine decarboxylase, clone MGC:7133 IMAGE:3158145, mRNA
1417168_a_at	1.375	Usp2	Ubiquitin specific protease 2
1426266_s_at	1.375	Arch	Archease
1424271_at	1.368	Dcamkl1	double cortin and calcium/calmodulin-dependent protein kinase-like 1
1427564_at	1.364	Diap2	Diaphanous homolog 2 (Drosophila)
1456042_s_at	1.359	Tce4	T-complex expressed gene 4
1436767_at	1.357	Luc7l2	LUC7-like 2 (S. cerevisiae)
1448972_at	1.355	Gria1	Glutamate receptor, ionotropic, AMPA1 (alpha 1)
1452125_at	1.353	Thrap3	thyroid hormone receptor associated protein 3
1452359_at	1.35	AA536743	expressed sequence AA536743
1423895_a_at	1.35	Cugbp2	CUG triplet repeat,RNA binding protein 2
1456135_s_at	1.349	Pxn	paxillin
1417885_at	1.342	Mapt	microtubule-associated protein tau
1425201_a_at	1.34	6430559E15Rik	hydroxypyruvate isomerase homolog (hyi)
1439380_x_at	1.337	Meg3	GTL2, imprinted maternally expressed untranslated mRNA
1429296_at	1.336	AW107754	RAB10, member RAS oncogene family
1454735_at	1.335	Odf2	outer dense fiber of sperm tails 2, cytoskeleton
1421100_a_at	1.334	Dab1	Disabled homolog 1 (Drosophila)
1420981_a_at	1.333	Lmo4	LIM domain only 4
1434975_x_at	1.332		Mus musculus, Similar to phosphatidylserine decarboxylase, clone MGC:7133 IMAGE:3158145, mRNA
1455066_s_at	1.33	9130229H14Rik	expressed sequence AU022327
1424475_at	1.329	Camkk2	Calcium/calmodulin-dependent protein kinase kinase 2, beta
1450510_a_at	1.328	Cacna1a	Calcium channel, voltage-dependent, P/Q type, alpha 1A subunit
1419716_a_at	1.324	Pou2f1	POU domain, class 2, transcription factor 1
1435222_at	1.322	3110052D19Rik	forkhead box P1
1460329_at	1.322	B4galt6	UDP-Gal:betaGlcNAc beta 1,4-galactosyltransferase, polypeptide 6
1420952_at	1.321	Son	Son cell proliferation protein
1426758_s_at	1.321	Gtl2	GTL2, imprinted maternally expressed untranslated mRNA
1427285_s_at	1.319	Ramp2	receptor (calcitonin) activity modifying protein 2
1438674_a_at	1.317	Sfrs8	splicing factor, arginine/serine-rich 8
1416977_at	1.315	Stam2	signal transducing adaptor molecule (SH3 domain and ITAM motif) 2
1436462_at	1.313	2310011F05Rik	RIKEN cDNA 3100002L24 gene
1435537_at	1.31	Ptprd	protein tyrosine phosphatase, receptor type, D
1455056_at	1.308	Lmo7	LIM domain only 7
1448591_at	1.307	Ctss	Cathepsin S
1451251_at	1.306	Appbp2	Amyloid beta precursor protein (cytoplasmic tail) binding protein 2
1426258_at	1.305	Sorl1	sortilin-related receptor, LDLR class A repeats-containing
1421819_a_at	1.304	Set	SET translocation
1450467_at	1.302	Bsn	bassoon
1453988_a_at	1.302	Ide	Insulin degrading enzyme
1438458_a_at	1.301	Sfpq	splicing factor proline/glutamine rich (polypyrimidine tract binding protein associated)
1423329_at	1.301	Gdap1	ganglioside-induced differentiation-associated-protein 1
1427974_s_at	1.301	Cacna1d	calcium channel, voltage-dependent, L type, alpha 1D subunit
1449578_at	1.3	Supt16h	suppressor of Ty 16 homolog (S. cerevisiae)
1421205_at	1.299	Atm	ataxia telangiectasia mutated homolog (human
1424474_a_at	1.298	Camkk2	Calcium/calmodulin-dependent protein kinase kinase 2, beta
1427193_at	1.298	Brd8	bromodomain containing 8
1421335_a_at	1.296	Vezf1	Vascular endothelial zinc finger 1
1438211_s_at	1.295	Sphk2	D site albumin promoter binding protein
1423384_s_at	1.295	Tex261	testis expressed gene 261
1416444_at	1.294	Elovl2	Elongation of very long chain fatty acids (FEN1/Elo2, SUR4/Elo3, yeast)-like 2
1435981_at	1.293		Mus musculus 0 day neonate thymus cDNA, RIKEN full-length enriched library, clone:A430017F18 product:unknown EST, full insert sequence.
1449439_at	1.293	Klf7	Kruppel-like factor 7 (ubiquitous)
1425480_at	1.292	Cnot6l	CCR4-NOT transcription complex, subunit 6-like
1415768_a_at	1.291	Ube2r2	ubiquitin-conjugating enzyme E2R 2
1451388_a_at	1.29	atp11b	ATPase, Class VI, type 11B
1436066_at	1.286		ESTs, Highly similar to HAPP_RAT Huntingtin-associated protein-interacting protein (DUO protein) (Kalirin) (PAM COOH-terminal interactor protein 10) (P-CIP10)
1449445_x_at	1.285	Mfap1	microfibrillar-associated protein 1
1456395_at	1.285	Ppargc1	RIKEN cDNA A830037N07 gene
1453077_a_at	1.285	Snapc3	Small nuclear RNA activating complex, polypeptide 3
1449164_at	1.283	Cd68	CD68 antigen
1438675_at	1.283	Sfrs8	Splicing factor, arginine/serine-rich 8
1436910_at	1.283	2810025M15Rik	RIKEN cDNA A330066M24 gene
1416515_at	1.281	Fscn1	fascin homolog 1, actin bundling protein (Strongylocentrotus) purpuratus)
1454930_at	1.281	E130107N23Rik	RIKEN cDNA E130107N23 gene
1438714_at	1.281	Zfp207	zinc finger protein 207
1438459_x_at	1.278	Sfpq	splicing factor proline/glutamine rich (polypyrimidine tract binding protein associated)
1456430_at	1.277	2700016E08Rik	DNA segment, Chr 3, ERATO Doi 789, expressed
1438215_at	1.276	Sfrs3	splicing factor, arginine/serine-rich 3 (SRp20)
1430769_s_at	1.275	2410124L17Rik	RIKEN cDNA 2900009I07 gene
1424341_s_at	1.275	Pcdha1	protocadherin alpha 4
1420403_at	1.274	Atp2b2	Mus musculus adult male olfactory brain cDNA, RIKEN full-length enriched library, clone:6430537M22 product:unknown EST, full insert sequence.
1416468_at	1.273	Aldh1a1	RIKEN cDNA E030003E18 gene
1415888_at	1.273	Hdgf	Hepatoma-derived growth factor
1421698_a_at	1.272	Col19a1	Procollagen, type XIX, alpha 1
1451530_at	1.27	Egfr	RIKEN cDNA E230015J15 gene
1420999_at	1.27	Cnot4	CCR4-NOT transcription complex, subunit 4
1416814_at	1.27	Tia1	cytotoxic granule-associated RNA binding protein 1
1427150_at	1.27	E330008K23Rik	Mus musculus 15 days embryo male testis cDNA, RIKEN full-length enriched library, clone:8030496P13 product:hypothetical Glutamine-rich region containing protein,
1420833_at	1.269	Vamp2	Vesicle-associated membrane protein 2
1427281_at	1.269	A230052E19Rik	RIKEN cDNA A230052E19 gene
1434391_at	1.268	Hnrpu	Mus musculus 0 day neonate thymus cDNA, RIKEN full-length enriched library, clone:A430083K13 product:unknown EST, full insert sequence.
1437180_at	1.267	6530403A03Rik	RIKEN cDNA 6530403A03 gene
1427307_a_at	1.267	Dab1	Disabled homolog 1 (Drosophila)
1422202_at	1.266	Thrb	Thyroid hormone receptor beta
1460326_at	1.266	Pik3ca	RIKEN cDNA 6330412C24 gene
1417288_at	1.264	Plekha2	Pleckstrin homology domain-containing, family A (phosphoinositide binding specific) member 2
1424877_a_at	1.264	Alad	Aminolevulinate, delta-, dehydratase
1430692_a_at	1.264	Sel1h	Sel1 (suppressor of lin-12) 1 homolog (C. elegans)
1451188_at	1.263	Wdr26	WD repeat domain 26
1454696_at	1.263	AA409223	guanine nucleotide binding protein, beta 1(gnb1)
1427683_at	1.262	Egr2	Early growth response 2
1420342_at	1.261	Gdap10	Ganglioside-induced differentiation-associated-protein 10
1427054_s_at	1.261	5033411B22Rik	expressed sequence AI506287
1434935_at	1.26	R75501	RIKEN cDNA 5530400K14 gene
1452354_at	1.26	2810459M11Rik	RIKEN cDNA 2810459M11 gene
1417414_at	1.26	sept3	Septin 3
1422009_at	1.26	Atp1b2	ATPase, Na+/K+ transporting, beta 2 polypeptide
1417552_at	1.258	Fap	Fibroblast activation protein
1425245_a_at	1.257	Rgs11	regulator of G-protein signaling 11
1424101_at	1.257	Hnrpl	Heterogeneous nuclear ribonucleoprotein L
1423925_at	1.257	Dhx16	DEAH (Asp-Glu-Ala-His) box polypeptide 16
1452160_at	1.256	Tiparp	Mus musculus adult male olfactory brain cDNA, RIKEN full-length enriched library, clone:6430549I20 product:hypothetical WWE domain/Zinc finger C-x8-C-x5-C-x3-H type containing protein, full insert sequence.
1456615_a_at	1.256	falz	hypothetical protein LOC207165
1431942_at	1.254	Wwox	WW domain-containing oxidoreductase
1439069_a_at	1.253		Mus musculus, Similar to phosphatidylserine decarboxylase, clone MGC:7133 IMAGE:3158145, mRNA
1416783_at	1.252	Tac1	Tachykinin 1
1459917_at	1.251	C75939	ESTs
1452688_at	1.251	Fkbp3	Mus musculus 16 days embryo head cDNA, RIKEN full-length enriched library, clone:C130058G02 product:hypothetical protein
1420484_a_at	1.25	Vtn	Vitronectin
1420482_at	1.249	Cnnm3	cyclin M3
1419758_at	1.249	Abcb1a	ATP-binding cassette, sub-family B (MDR/TAP), member 1A
1421472_at	1.249	AB041661	RIKEN cDNA 2900083I11 gene
1416891_at	1.248	Numb	Numb gene homolog (Drosophila)
1419581_at	1.247	Dlgh4	Discs, large homolog 4 (Drosophila)
1451506_at	1.246	Mef2c	Myocyte enhancer factor 2C
1437425_at	1.245	Gdap1	ganglioside-induced differentiation-associated-protein 1
1426465_at	1.245	MGC37636	dlgap4
1453740_a_at	1.245	Ccnl2	cyclin L2
1434468_at	1.243	D8Ertd69e	RIKEN cDNA 4930431L18 gene
1420942_s_at	1.242	Rgs5	regulator of G-protein signaling 5
1424843_a_at	1.242	Gas5	Growth arrest specific 5
1416505_at	1.242	Nr4a1	Nuclear receptor subfamily 4, group A, member 1
1438244_at	1.241	Nfib	nuclear factor I/B
1418025_at	1.24	Bhlhb2	Basic helix-loop-helix domain containing, class B2
1421786_at	1.239	Ppp3r1	Protein phospatase 3, regulatory subunit B, alpha isoform (calcineurin B, type I)
1427899_at	1.238	1200013I08Rik	RIKEN cDNA 1200013I08 gene
1425362_at	1.238	Hrbl	HIV-1 Rev binding protein-like
1435964_a_at	1.237		Mus musculus 0 day neonate thymus cDNA, RIKEN full-length enriched library, clone:A430105I05 product:STE20-LIKE KINASE homolog
1422980_a_at	1.237	Bet1l	Blocked early in transport 1 homolog (S. cerevisiae)-like
1449980_a_at	1.236	Gabrd	Gamma-aminobutyric acid (GABA-A) receptor, subunit delta
1437782_at	1.235	Cntnap2	contactin associated protein-like 2
1421880_at	1.233	Mtmr1	myotubularin related protein 1
1423529_at	1.233	G6pc2	Glucose-6-phosphatase, catalytic, 2
1437917_at	1.232	C79576	expressed sequence C79576
1436165_at	1.231	AU015269	RIKEN cDNA 4930471C18 gene
1425274_at	1.231	Asph	Mus musculus aspartate-beta-hydroxylase (Asph), mRNA.
1424081_at	1.231	Rnf134	Ring finger protein 134
1416072_at	1.23	Cd34	CD34 antigen
1425071_s_at	1.23	Ntrk3	neurotrophic tyrosine kinase, receptor, type 3
1423007_a_at	1.23	Gfra2	Glial cell line derived neurotrophic factor family receptor alpha 2
1451736_a_at	1.228	Map2k7	mitogen activated protein kinase kinase 7
1423100_at	1.228	Fos	FBJ osteosarcoma oncogene
1415834_at	1.227	Dusp6	Dual specificity phosphatase 6
1451894_a_at	1.227	Scn8a	Sodium channel, voltage-gated, type VIII, alpha polypeptide
1426080_a_at	1.226	Kcnq2	potassium voltage-gated channel, subfamily Q, member 2
1451900_at	1.226	Mfn2	MARF; mitochondrial GTP-binding transmembrane protein; nuclear gene for mitochondrial product.; mitofusin 2
1452106_at	1.226	Npnt	nephronectin
1423325_at	1.225	Pnn	pinin
1451561_at	1.225	BC058674	hypothetical protein 6720469B10
1426810_at	1.224	1700105C21Rik	RIKEN cDNA 1700105C21 gene
1422455_s_at	1.224	Nsf	N-ethylmaleimide sensitive fusion protein
1460286_at	1.223	sept6	Septin 6
1436912_at	1.223	Cacnb4	RIKEN cDNA 3110038O15 gene
1427873_at	1.223	Defcr15	defensin related cryptdin 15
1421197_a_at	1.223	Acin1	Mus musculus apoptotic chromatin condensation inducer 1 (Acin1), mRNA.
1428055_at	1.223	MBII-343	RNA imprinted and accumulated in nucleus
1427229_at	1.222	Hmgcr	3-hydroxy-3-methylglutaryl-Coenzyme A reductase
1427484_at	1.221		hypothetical protein LOC217820
1423231_at	1.221	Nrgn	Neurogranin
1416568_a_at	1.221	Acinus-pending	apoptotic chromatin condensation inducer in the nucleus
1426413_at	1.22	Neurod1	neurogenic differentiation 1
1435103_x_at	1.22	Farsl	phenylalanine-tRNA synthetase-like
1421087_at	1.22	Per3	RIKEN cDNA 2810049O06 gene
1435087_at	1.219		Mus musculus, Similar to Cas-associated zinc finger protein, clone IMAGE:5356315, mRNA
1426593_a_at	1.219	1600016C16Rik	RIKEN cDNA 0610033L19 gene
1417861_at	1.219	Ccnc	Cyclin C
1439240_x_at	1.219	Lin7b	lin 7 homolog b (C. elegans)
1449569_at	1.219	Thpo	Thrombopoietin
1449984_at	1.218	Cxcl2	Chemokine (C-X-C motif) ligand 2
1425782_at	1.218	Plcb1	RIKEN cDNA 9630028H03 gene
1417381_at	1.218	C1qa	Complement component 1, q subcomponent, alpha polypeptide
1439418_x_at	1.217	1200015A22Rik	RIKEN cDNA 1200015A22 gene
1423255_at	1.216	Atp6v1g1	ATPase, H+ transporting, V1 subunit G isoform 1
1432408_a_at	1.216	D0Kist6	DNA segment, KIST 6
1416007_at	1.216	Satb1	Special AT-rich sequence binding protein 1
1427427_at	1.215	Ryr3	ryanodine receptor 3
1450244_a_at	1.215	Map4k2	Mitogen activated protein kinase kinase kinase kinase 2
1449089_at	1.215	Nrip1	Mus musculus nuclear receptor interacting protein 1 (Nrip1), mRNA.
1424074_at	1.215	Btf3l4	basic transcription factor 3-like 4
1421480_a_at	1.215	Adarb1	Adenosine deaminase, RNA-specific, B1
1437216_at	1.214	A430106J12Rik	RIKEN cDNA C330012F17 gene
1449615_s_at	1.214	D1Ertd101e	high density lipoprotein (HDL) binding protein
1421610_at	1.214	AB030188	hypothetical protein, clone 1-53
1419483_at	1.214	C3ar1	Complement component 3a receptor 1
1450382_at	1.214	Nf2	neurofibromatosis 2
1422528_a_at	1.213	Zfp36l1	zinc finger protein 36, C3H type-like 1
1432385_a_at	1.213	Agtpbp1	RIKEN cDNA A230056J06 gene
1427969_s_at	1.213	1600021C16Rik	RIKEN cDNA 1600021C16 gene
1450945_at	1.213	Prkca	protein kinase C, alpha
1428017_at	1.213	Pknox2	Pbx/knotted 1 homeobox 2
1423314_s_at	1.212	Pde7a	Phosphodiesterase 7A
1448785_at	1.212	Cbfa2t1h	CBFA2T1 identified gene homolog (human)
1420211_at	1.211	AI852629	mitogen activated protein kinase 10
1460345_at	1.211	BC004835	RIKEN cDNA 2610208M17 gene
1424607_a_at	1.21	MGC37588	Mus musculus, Similar to RIKEN cDNA 1700066C05 gene, clone MGC:28125 IMAGE:3980327, mRNA, complete cds
1449960_at	1.21	Nptx2	Neuronal pentraxin 2
1427142_s_at	1.21	2010009J12Rik	RIKEN cDNA 2010009J12 gene
1449686_s_at	1.21	C76618	sterol carrier protein 2, liver
1434998_at	1.21	Iqgap1	Mus musculus 11 days embryo head cDNA, RIKEN full-length enriched library, clone:6230409N14 product:unknown EST, full insert sequence.
1418950_at	1.21	Drd2	Dopamine receptor 2
1439264_x_at	1.209	Lasp1	LIM and SH3 protein 1
1423515_at	1.209	Scn8a	sodium channel, voltage-gated, type VIII, alpha polypeptide
1460631_at	1.209	Btbd1	RIKEN cDNA 1110038P24 gene
1422553_at	1.209	Pten	Phosphatase and tensin homolog
1424861_at	1.209	AI451450	expressed sequence AI451450
1423755_at	1.209	Zcchc8	Zinc finger, CCHC domain containing 8
1421493_a_at	1.209	Rgs20	Regulator of G-protein signaling 20
1418012_at	1.209	Sh3glb1	SH3-domain GRB2-like B1 (endophilin)
1420198_at	1.209		EST
1448126_at	1.208	Tera	Teratocarcinoma expressed, serine rich
1433745_at	1.208	Trio	hypothetical protein LOC223435
1427902_at	1.208	Srrm2	RIKEN cDNA 5033413A03 gene
1425720_at	1.206		Mus musculus, clone MGC:12025 IMAGE:3603243, mRNA, complete cds
1431725_at	1.206	AU024104	formin 2
1437667_a_at	1.206	Skb1	BTB and CNC homology 2
1419580_at	1.206	Dlgh4	Discs, large homolog 4 (Drosophila)
1420377_at	1.206	Siat8b	Sialyltransferase 8 (alpha-2, 8-sialyltransferase) B
1441992_at	1.206	AA409087	ESTs
1420951_a_at	1.206	Son	Son cell proliferation protein
1420502_at	1.205	Sat1	Spermidine/spermine N1-acetyl transferase 1
1424609_a_at	1.205	MGC37588	hypothetical protein MGC37588
1422718_at	1.205	Ap3s2	Adaptor-related protein complex 3, sigma 2 subunit
1417166_at	1.205	Psip1	RIKEN cDNA E030018J20 gene
1451270_at	1.204	Dusp18	Dual specificity phosphatase 18
1454785_at	1.204	2010300F21Rik	Dusp 11
1454663_at	1.204	D1Ertd692e	hypothetical protein MGC36374
1424570_at	1.204	MGC31579	RIKEN cDNA 2200005K02 gene
1448611_at	1.204	D8Ertd594e	DNA segment, Chr 8, ERATO Doi 594, expressed
1416958_at	1.204	Nr1d2	Nuclear receptor subfamily 1, group D, member 2
1427396_a_at	1.203	D3Jfr1	DNA segment, Chr 3, MJeffers 1
1427482_a_at	1.203	Car8	Carbonic anhydrase 8
1437791_s_at	1.203	1700016A15Rik	RIKEN cDNA 1700016A15 gene
1424308_at	1.203	Slc24a3	DNA segment, Chr 2, ERATO Doi 105, expressed
1440831_at	1.202		RIKEN cDNA 6230421P05 gene
1435871_at	1.202	Elavl3	RIKEN cDNA 2600009P04 gene
1420402_at	1.202	Atp2b2	ATPase, Ca++ transporting, plasma membrane 2
1423144_at	1.201	Pik3ca	RIKEN cDNA 6330412C24 gene
1439271_x_at	1.201	Ik	IK cytokine
1426387_x_at	1.201		Mus musculus, Similar to phosphatidylserine decarboxylase, clone MGC:7133 IMAGE:3158145, mRNA, complete cds
1421199_at	1.2	Dlgh2	Discs, large homolog 2 (Drosophila)
1449070_x_at	1.2	EIG180	ethanol induced gene product EIG180
B) Downregulated in Cln1 -/- 1 mo
Systematic	Fold change	Common	Description
1422467_at	-3.46021	Ppt1	Palmitoyl-protein thioesterase 1
1422468_at	-2.331	Ppt1	Palmitoyl-protein thioesterase 1
1420841_at	-2.17391	Ptprf	Protein tyrosine phosphatase, receptor type, F
1420843_at	-1.75747	Ptprf	Protein tyrosine phosphatase, receptor type, F
1446244_at	-1.67224	D6Bwg1452e	ESTs, Weakly similar to RIKEN cDNA 5730493B19 [Mus musculus] [M.musculus]
1416494_at	-1.61031	Ndufs5	NADH dehydrogenase (ubiquinone) Fe-S protein 5
1427509_at	-1.57729	0610007P22Rik	RIKEN cDNA 0610007P22 gene
1420613_at	-1.5456	Ptp4a2	protein tyrosine phosphatase 4a2
1422945_a_at	-1.54083	Kif5c	kinesin family member 5C
1417988_at	-1.49701	Resp18	Regulated endocrine-specific protein 18
1436746_at	-1.49031	Prkwnk1	protein kinase, lysine deficient 1
1422751_at	-1.47493	Tle1	Transducin-like enhancer of split 1, homolog of Drosophila E(spl)
1423630_at	-1.4556	Cygb	cytoglobin
1426366_at	-1.42248	eIF2C2	eukaryotic translation initiation factor 2C, 2
1425382_a_at	-1.40252	Aqp4	Aquaporin 4
1427019_at	-1.38696	Ptprz1	hypothetical protein LOC232635
1417409_at	-1.37174	Jun	Jun oncogene
1418908_at	-1.36054	Pam	Peptidylglycine alpha-amidating monooxygenase
1424342_at	-1.35318	3830421F13Rik	RIKEN cDNA 3830421F13 gene
1419038_a_at	-1.34953	Csnk2a1-rs4	casein kinase II, alpha 1 polypeptide
1421738_at	-1.34953	Gabra2	Gamma-aminobutyric acid (GABA-A) receptor, subunit alpha 2
1426852_x_at	-1.34771	Nov	Nephroblastoma overexpressed gene
1417623_at	-1.34048	Slc12a2	solute carrier family 12, member 2
1449494_at	-1.33333	Rab3c	RAB3C, member RAS oncogene family
1422670_at	-1.33156	Rohn	Ras homolog gene family, member N
1452870_at	-1.32802	6230400I06Rik	RIKEN cDNA 6230400I06 gene
1455129_at	-1.3245	2610103J23Rik	RIKEN cDNA 2610103J23 gene
1449030_at	-1.3245	Syn2	synapsin II
1450976_at	-1.32275	Ndr1	N-myc downstream regulated 1
1423393_at	-1.321	Clic4	chloride intracellular channel 4 (mitochondrial)
1452089_at	-1.31062	Cacnb4	calcium channel, voltage-dependent, beta 4 subunit
1418760_at	-1.3089	Rdh11	Retinol dehydrogenase 11
1424525_at	-1.3089	Grp	Gastrin releasing peptide
1434020_at	-1.30378	Ywhaz	hypothetical protein LOC231887
1448812_at	-1.29534	Hpcal1	Hippocalcin-like 1
1417377_at	-1.29366	Igsf4	immunoglobulin superfamily, member 4
1418472_at	-1.29366	Aspa	Aspartoacylase (aminoacylase) 2
1451867_x_at	-1.29199	Arhgap6	Rho GTPase activating protein 6
1452444_at	-1.2837	Napb	N-ethylmaleimide sensitive fusion protein attachment protein beta
1437288_at	-1.2837	Impad1	inositol monophosphatase domain containing 1
1422868_s_at	-1.27877	Gda	Guanine deaminase
1433851_at	-1.27877	C230060M08Rik	hypothetical protein LOC232314
1426851_a_at	-1.27389	Nov	Nephroblastoma overexpressed gene
1417056_at	-1.27389	Psme1	Proteasome (prosome, macropain) 28 subunit, alpha
1452596_at	-1.27065	Mt1a	metallothionein-I activator
1428675_at	-1.27065	1110049F12Rik	RIKEN cDNA 1110049F12 gene
1449468_at	-1.26904	Siat7e	Sialyltransferase 7 ((alpha-N-acetylneuraminyl 2,3-betagalactosyl-1,3)-N-acetyl galactosaminide alpha-2,6-sialyltransferase) E
1423671_at	-1.26743	Dner	Delta/notch-like EGF-related receptor
1448780_at	-1.26743	Slc12a2	solute carrier family 12, member 2
1426628_at	-1.26743	BC004056	cDNA sequence BC004056
1448353_x_at	-1.26743	Rpn1	Ribophorin I
1448606_at	-1.26743	Edg2	Endothelial differentiation, lysophosphatidic acid G-protein-coupled receptor, 2
1434027_at	-1.26263	Dscr1l2	Down syndrome critical region gene 1-like 2
1437783_x_at	-1.26263	Tmem4	transmembrane protein 4
1418629_a_at	-1.26103	Khdrbs1	KH domain containing, RNA binding, signal transduction associated 1
1426811_at	-1.26103	Ppp2r5b	hypothetical protein LOC225849
1423840_at	-1.25945	D11Ertd99e	DNA segment, Chr 11, ERATO Doi 99, expressed
1452716_at	-1.25945	5730469M10Rik	RIKEN cDNA 5730469M10 gene
1417195_at	-1.25945	D8Ertd594e	RIKEN cDNA 5330431C14 gene
1421498_a_at	-1.25628	2010204K13Rik	RIKEN cDNA 2010204K13 gene
1416863_at	-1.25628	Abhd8	Abhydrolase domain containing 8
1415743_at	-1.25471	Hdac5	Histone deacetylase 5
1431686_a_at	-1.25471	Gmfb	Glia maturation factor, beta
1421280_at	-1.25156	Gabra1	Gamma-aminobutyric acid (GABA-A) receptor, subunit alpha 1
1424105_a_at	-1.25	Pttg1	Pituitary tumor-transforming 1
1422583_at	-1.24844	Rab3b	RAB3B, member RAS oncogene family
1460339_at	-1.24844	Psma4	proteasome (prosome, macropain) subunit, alpha type 4
1416997_a_at	-1.24844	Hap1	Huntingtin-associated protein 1
1422910_s_at	-1.24688	2810489L22Rik	RIKEN cDNA 2810489L22 gene
1437382_at	-1.24688	Orc4l	origin recognition complex, subunit 4-like (S. cerevisiae)
1420614_at	-1.24688	Tcte1l	t-complex-associated-testis-expressed 1-like
1434541_x_at	-1.24688	Khdrbs1	KH domain containing, RNA binding, signal transduction associated 1
1416938_at	-1.24533	Chchd1	Coiled-coil-helix-coiled-coil-helix domain containing 1
1418568_x_at	-1.24069	Srp14	Signal recognition particle 14
1419164_at	-1.23916	Zfp260	Zinc finger protein 260
1452621_at	-1.23916	2700061N24Rik	RIKEN cDNA 2700061N24 gene
1416520_x_at	-1.23916	Rpl36	RIKEN cDNA A430109H19 gene
1421102_a_at	-1.23762	Vamp3	Vesicle-associated membrane protein 3
1433662_s_at	-1.23609	D11Bwg1104e	tissue inhibitor of metalloproteinase 2
1415708_at	-1.23609	AI316828	expressed sequence AI316828
1449286_at	-1.23305	Ntng1	netrin
1451776_s_at	-1.23153	Hod	Hypothetical protein E130218H05
1415964_at	-1.23153	Scd1	Stearoyl-Coenzyme A desaturase 1
1439005_x_at	-1.23153	Ywhaz	tyrosine 3-monooxygenase/tryptophan 5-monooxygenase activation protein, zeta polypeptide
1420631_a_at	-1.2285	Blcap	Bladder cancer associated protein homolog (human)
1421929_at	-1.2285	Epha4	Eph receptor A4
1422625_at	-1.2285	Ly6h	Lymphocyte antigen 6 complex, locus H
1437666_x_at	-1.22699	Ubc	ubiquitin C
1438318_x_at	-1.22699	1500001L15Rik	RIKEN cDNA 1500001L15 gene
1448794_s_at	-1.22699	Zrf2	DnaJ (Hsp40) homolog, subfamily C, member 2
1424598_at	-1.22699		DEAD (Asp-Glu-Ala-Asp) box polypeptide 6
1416125_at	-1.22549	Fkbp5	RIKEN cDNA 6030422H21 gene
1423446_at	-1.22549	Dapk3	death-associated kinase 3
1453744_a_at	-1.22549	5530600A18Rik	RIKEN cDNA 1110011C06 gene
1416416_x_at	-1.22399	Gstm1	Glutathione S-transferase, mu 1
1417011_at	-1.22399	Sdc2	RIKEN cDNA 4833414L08 gene
1421883_at	-1.22399	Elavl2	ELAV (embryonic lethal, abnormal vision, Drosophila)-like 2 (Hu antigen B)
1415770_at	-1.22399	Wdr6	WD repeat domain 6
1422521_at	-1.22249	Dctn1	Dynactin 1
1416244_a_at	-1.221	Cnbp1	Cellular nucleic acid binding protein 1
1419280_at	-1.221	Pip5k2a	Phosphatidylinositol-4-phosphate 5-kinase, type II, alpha
1425115_at	-1.21951	C030034J04Rik	RIKEN cDNA C030034J04 gene
1452540_a_at	-1.21951	H2bfs	histone 1, H2bc
1437765_at	-1.21803	1810015H18Rik	RIKEN cDNA 4831444O18 gene
1435383_x_at	-1.21803	Ndn	necdin
1452679_at	-1.21803	2410129E14Rik	RIKEN cDNA 2410129E14 gene
1419449_a_at	-1.21803	Gnai2	Guanine nucleotide binding protein, alpha inhibiting 2
1422635_at	-1.21655	Ache	Acetylcholinesterase
1423538_at	-1.21655	Ntan1	N-terminal Asn amidase
1416269_at	-1.21507	Atp5j2	ATP synthase, H+ transporting, mitochondrial F0 complex, subunit f, isoform 2
1424613_at	-1.21507	Gprc5b	G protein-coupled receptor, family C, group 5, member B
1416396_at	-1.21507	Snx4	sorting nexin 4
1451300_a_at	-1.21507	6330407G04Rik	RIKEN cDNA 6330407G04 gene
1449298_a_at	-1.21507	Pde1a	Phosphodiesterase 1A, calmodulin-dependent
1437621_x_at	-1.21507	Phgdh	3-phosphoglycerate dehydrogenase
1422659_at	-1.21507	Camk2d	calcium/calmodulin-dependent protein kinase II, delta
1416149_at	-1.21507	Olig1	Oligodendrocyte transcription factor 1
1424134_at	-1.21359	4930470D19Rik	RIKEN cDNA 4930470D19 gene
1416567_s_at	-1.21359	Atp5e	ATP synthase, H+ transporting, mitochondrial F1 complex, epsilon subunit
1455767_x_at	-1.21359	Rpl21	ribosomal protein L21
1456747_x_at	-1.21212	Mic2l1	MIC2 (monoclonal Imperial Cancer Research Fund 2)-like 1
1434511_at	-1.21212	AI463271	Mus musculus adult male cecum cDNA, RIKEN full-length enriched library, clone:9130208C17 product:PHOSPHORYLASE KINASE BETA-SUBUNIT (EC 2.7.1.38)
1422498_at	-1.21212	Mageh1	Melanoma antigen, family H, 1
1453369_a_at	-1.21212	Fundc1	FUN14 domain containing 1
1449123_at	-1.21212	Itih3	Inter-alpha trypsin inhibitor, heavy chain 3
1423032_at	-1.21065	2810465O16Rik	RIKEN cDNA 2810465O16 gene
1426766_at	-1.21065	6330403K07Rik	RIKEN cDNA 6330403K07 gene
1424534_at	-1.21065	Mmd2	Monocyte to macrophage differentiation-associated 2
1427604_a_at	-1.21065	Atp9a	ATPase, class II, type 9A
1437423_a_at	-1.21065	Sra1	steroid receptor RNA activator 1
1453634_a_at	-1.20919	Erp29	Endoplasmic reticulum protein 29
1453554_a_at	-1.20919	Wdr33	WD repeat domain 33
1416406_at	-1.20919	Pea15	Phosphoprotein enriched in astrocytes 15; synonyms: Mat1, PEA-15, Pkcs15; mammary transforming gene 1
1419601_at	-1.20773	Kcnj10	Potassium inwardly-rectifying channel, subfamily J, member 10
1419069_at	-1.20773	Rab5ef-pending	Rab5 exchange factor
1424541_at	-1.20773	1110020A09Rik	RIKEN cDNA 1110020A09 gene
1448685_at	-1.20627	2900010M23Rik	Expressed sequence AL117801
1439083_at	-1.20627	1700015F03Rik	Abelson helper integration site
1416243_a_at	-1.20627	Rpl35	RIKEN cDNA 1700123D08 gene
1425597_a_at	-1.20627	qk	quaking
1423043_s_at	-1.20627	Fin14	DEAD/H (Asp-Glu-Ala-Asp/His) box polypeptide 3
1456569_x_at	-1.20482	MGC28083	gelsolin
1415882_at	-1.20482	Ghitm	Growth hormone inducible transmembrane protein
1416519_at	-1.20482	Rpl36	RIKEN cDNA A430109H19 gene
1460287_at	-1.20482	Timp2	Tissue inhibitor of metalloproteinase 2
1454664_a_at	-1.20482	D1Ertd692e	hypothetical protein MGC36374
1450120_at	-1.20337	Scn1a	sodium channel, voltage-gated, type I, alpha polypeptide
1438322_x_at	-1.20337	Fdft1	farnesyl diphosphate farnesyl transferase 1
1451562_at	-1.20192	BC006662	CDNA sequence BC006662
1419073_at	-1.20192	Tmeff2	Transmembrane protein with EGF-like and two follistatin-like domains 2
1427875_a_at	-1.20192	1100001I22Rik	RIKEN cDNA 1100001I22 gene
1418664_at	-1.20192	Mpdz	Multiple PDZ domain protein
1434500_at	-1.20192	Ttyh2	RIKEN cDNA 1110001A03 gene
1423668_at	-1.20048	Zdhhc14	Zinc finger, DHHC domain containing 14
1460403_at	-1.20048	AU015605	expressed sequence AU015605
1448527_at	-1.20048	Pdcd10	Programmed cell death 10
C) Upregulated in Cln1 -/- 4mo
Systematic	Fold change	Common	Description
1417461_at	32.24	Cap1	CAP, adenylate cyclase-associated protein 1 (yeast)
1426509_s_at	16.67	Gfap	glial fibrillary acidic protein
1426508_at	16.14	Gfap	glial fibrillary acidic protein
1418021_at	7.115	C4	complement component 4 (within H-2S)
1449025_at	5.452	Ifit3	interferon-induced protein with tetratricopeptide repeats 3
1448380_at	5.183	Lgals3bp	lectin, galactoside-binding, soluble, 3 binding protein
1449164_at	3.922	Cd68	CD68 antigen
1435129_at	3.844	Ptp4a2	protein tyrosine phosphatase 4a2
1423754_at	3.645	Ifitm3	interferon induced transmembrane protein 3
1421217_a_at	3.637	Lgals9	lectin, galactose binding, soluble 9
1451155_at	3.464	Cugbp2	CUG triplet repeat, RNA binding protein 2
1449401_at	3.423	C1qg	complement component 1, q subcomponent, gamma polypeptide
1422903_at	3.408	Ly86	lymphocyte antigen 86
1421126_at	3.375	Ryr2	ryanodine receptor 2, cardiac
1436981_a_at	3.355		tyrosine 3-monooxygenase/tryptophan 5-monooxygenase activation protein, zeta polypeptide
1423560_at	3.349	Nell2	nel-like 2 homolog (chicken)
1436996_x_at	3.305	Lyzs	AV066625 Mus musculus small intestine C57BL/6J adult Mus musculus cDNA clone 2010110G11, mRNA sequence.
1425336_x_at	3.187	H2-K1	histocompatibility 2, K region
1450792_at	3.184	Tyrobp	TYRO protein tyrosine kinase binding protein
1418191_at	2.957	Usp18	ubiquitin specific protease 18
1422124_a_at	2.943	Ptprc	protein tyrosine phosphatase, receptor type, C
1451784_x_at	2.932	H2-K1	histocompatibility 2, D region locus 1
1456292_a_at	2.909	Vim	AV147875 Mus musculus C57BL/6J 10-11 day embryo Mus musculus cDNA clone 2810468P17, mRNA sequence.
1423547_at	2.883	Lyzs	lysozyme
1436780_at	2.882	Ogt	O-linked N-acetylglucosamine (GlcNAc) transferase (UDP-N-acetylglucosamine:polypeptide-N-acetylglucosaminyl transferase)
1418535_at	2.87	Rgl1	ral guanine nucleotide dissociation stimulator,-like 1
1451931_x_at	2.834	H2-K1	histocompatibility 2, D region locus 1
1417381_at	2.81	C1qa	complement component 1, q subcomponent, alpha polypeptide
1438118_x_at	2.731	Vim	AV147875 Mus musculus C57BL/6J 10-11 day embryo Mus musculus cDNA clone 2810468P17, mRNA sequence.
1424476_at	2.667	Camkk2	calcium/calmodulin-dependent protein kinase kinase 2, beta
1423233_at	2.659	Cebpd	CCAAT/enhancer binding protein (C/EBP), delta
1418825_at	2.624	Ifi1	interferon inducible protein 1
1451362_at	2.613	Rab7l1	RAB7, member RAS oncogene family-like 1
1449289_a_at	2.604	B2m	beta-2 microglobulin
1425545_x_at	2.602	H2-K1	histocompatibility 2, D region locus 1
1419100_at	2.58	Serpina3n	serine (or cysteine) proteinase inhibitor, clade A, member 3N
1450379_at	2.566	Msn	moesin
1456112_at	2.56	Tpr	translocated promoter region
1428786_at	2.524	Nckap1l	NCK associated protein 1 like
1420354_at	2.517	Cnnm1	cyclin M1
1449938_at	2.515	Pp11r	placental protein 11 related
1418310_a_at	2.448	Rlbp1	retinaldehyde binding protein 1
1420844_at	2.411	Ubqln2	ubiquilin 2
1460237_at	2.408	Trim8	tripartite motif protein 8
1435477_s_at	2.395	Fcgr2b	Fc receptor, IgG, low affinity IIb
1452485_at	2.334	Phospho1	phosphatase, orphan 1
1417063_at	2.317	C1qb	complement component 1, q subcomponent, beta polypeptide
1448591_at	2.308	Ctss	cathepsin S
1456386_at	2.298	Rnpc2	RNA-binding region (RNP1, RRM) containing 2
1450641_at	2.294	Vim	vimentin
1417697_at	2.275	Soat1	sterol O-acyltransferase 1
1439005_x_at	2.275	Ywhaz	tyrosine 3-monooxygenase/tryptophan 5-monooxygenase activation protein, zeta polypeptide
1438067_at	2.268	Nf1	neurofibromatosis 1
1452428_a_at	2.254	B2m	beta-2 microglobulin
1448124_at	2.222	Gus	beta-glucuronidase
1416066_at	2.219	Cd9	CD9 antigen
1417420_at	2.211	Ccnd1	cyclin D1
1424598_at	2.21	Ddx6	DEAD (Asp-Glu-Ala-Asp) box polypeptide 6
1421375_a_at	2.199	S100a6	S100 calcium binding protein A6 (calcyclin)
1418078_at	2.193	Psme3	proteaseome (prosome, macropain) 28 subunit, 3
1416382_at	2.187	Ctsc	cathepsin C
1419043_a_at	2.141	Iigp1	interferon inducible GTPase 1
1450381_a_at	2.14	Bcl6	B-cell leukemia/lymphoma 6
1417513_at	2.138	Evi5	ecotropic viral integration site 5
1425382_a_at	2.136	Aqp4	aquaporin 4
1450576_a_at	2.133	Sf3a2	splicing factor 3a, subunit 2
1423561_at	2.132	Nell2	nel-like 2 homolog (chicken)
1421149_a_at	2.117	Drpla	dentatorubral pallidoluysian atrophy
1435199_at	2.112	Apc2	adenomatosis polyposis coli 2
1448148_at	2.092	Grn	granulin
1449961_at	2.091	Rph3a	rabphilin 3A
1435889_at	2.085	AU024026	MAP/microtubule affinity-regulating kinase 2
1431725_at	2.083	Fmn2	formin 2
1450212_at	2.074	Fmnl1	formin-like
1421580_at	2.071	Cntnap1	contactin associated protein 1
1419275_at	2.068	Dazap1	DAZ associated protein 1
1422945_a_at	2.067	Kif5c	kinesin family member 5C
1416625_at	2.063	Serping1	serine (or cysteine) proteinase inhibitor, clade G, member 1
1428055_at	2.056	Rian	RNA imprinted and accumulated in nucleus
1421816_at	2.055	Gsr	glutathione reductase 1
1421374_a_at	2.049	Fxyd1	FXYD domain-containing ion transport regulator 1
1426501_a_at	2.039	T2bp	Traf2 binding protein
1427385_s_at	2.035	Actn1	striamin
1451780_at	2.034	Blnk	B-cell linker
1448118_a_at	2.034	Ctsd	cathepsin D
1451872_a_at	2.033	Neurl	neuralized homolog (Drosophila)
1436759_x_at	2.032	Cnn3	calponin 3, acidic
1418004_a_at	2.031	1810009M01Rik	RIKEN cDNA 1810009M01 gene
1419309_at	2.009	Gp38	glycoprotein 38
1418280_at	2.005	Copeb	core promoter element binding protein
1418687_at	2	Arc	activity regulated cytoskeletal-associated protein
1448748_at	1.997	Plek	pleckstrin
1417870_x_at	1.993	Ctsz	cathepsin z
1417358_s_at	1.978	Sorbs1	sorbin and SH3 domain containing 1
1421163_a_at	1.967	Nfia	nuclear factor I/A
1426587_a_at	1.964	Stat3	signal transducer and activator of transcription 3
1416543_at	1.961	Nfe2l2	nuclear factor, erythroid derived 2, like 2
1415897_a_at	1.955	Mgst1	microsomal glutathione S-transferase 1
1428760_at	1.946	Snapc3	small nuclear RNA activating complex, polypeptide 3
1423240_at	1.941	Src	Rous sarcoma oncogene
1421123_at	1.939	cdk5r1	cyclin-dependent kinase 5, regulatory subunit (p35)
1426366_at	1.939	Eif2c2	eukaryotic translation initiation factor 2C, 2
1449556_at	1.935	H2-T23	histocompatibility 2, T region locus 23
1415989_at	1.932	Vcam1	Mouse vascular cell adhesion molecule-1 mRNA, mRNA sequence.
1449956_at	1.928	Prkce	protein kinase C, epsilon
1433450_at	1.927	Cdk5r	cyclin-dependent kinase 5, regulatory subunit (p35)
1434366_x_at	1.926	C1qb	complement component 1, q subcomponent, beta polypeptide
1421965_s_at	1.924	Notch3	Notch gene homolog 3 (Drosophila)
1417868_a_at	1.922	Ctsz	cathepsin z
1418938_at	1.915	Dio2	deiodinase, iodothyronine, type II
1450647_at	1.914	Hps3	Hermansky-Pudlak syndrome 3 homolog (human)
1418214_at	1.912	Klc2	kinesin light chain 2
1425691_at	1.909	B3gat1	beta-1,3-glucuronyltransferase 1 (glucuronosyltransferase P)
1450779_at	1.89	Fabp7	fatty acid binding protein 7, brain
1418962_at	1.889	Necap2	NECAP endocytosis associated 2
1449117_at	1.887	Jund1	Jun proto-oncogene related gene d1
1449552_at	1.879	Zfr	zinc finger RNA binding protein
1418396_at	1.874	Gpsm3	G-protein signalling modulator 3 (AGS3-like, C. elegans)
1438629_x_at	1.872	Grn	granulin
1420172_at	1.86	Myh9	Myosin, heavy polypeptide 9, non-muscle (Myh9), transcript variant 1, mRNA
1420498_a_at	1.86	Dab2	disabled homolog 2 (Drosophila)
1449342_at	1.859	Ptplb	protein tyrosine phosphatase-like (proline instead of catalytic arginine), member b
1424948_x_at	1.859	H2-K1	histocompatibility 2, K region
1423586_at	1.851	Axl	AXL receptor tyrosine kinase
1451079_at	1.848	Adpgk	ADP-dependent glucokinase
1428326_s_at	1.842	Hrsp12	heat-responsive protein 12
1455570_x_at	1.841	Cnn3	calponin 3, acidic
1460700_at	1.836	Stat3	signal transducer and activator of transcription 3
1424877_a_at	1.836	Alad	aminolevulinate, delta-, dehydratase
1423384_s_at	1.836	Tex261	testis expressed gene 261
1425130_a_at	1.833	Ptpn5	protein tyrosine phosphatase, non-receptor type 5
1455908_a_at	1.831	Scpep1	retinoid-inducible serine caroboxypetidase
1424848_at	1.831	Kcnma1	potassium large conductance calcium-activated channel, subfamily M, alpha member 1
1421814_at	1.829	Msn	moesin
1428114_at	1.827	Slc14a1	solute carrier family 14 (urea transprorter), member 1
1425863_a_at	1.824	Ptpro	protein tyrosine phosphatase, receptor type, O
1448609_at	1.802	Tst	thiosulfate sulfurtransferase, mitochondrial
D) Downregulated in Cln1 -/- 4 mo
Systematic	Fold change	Common	Description
1436936_s_at	-6.99301	Xist	0 day neonate thymus cDNA, RIKEN full-length enriched library, clone:A430022B11 product:inactive X specific transcripts, full insert sequence
1451411_at	-3.7037	Gprc5b	G protein-coupled receptor, family C, group 5, member B
1420841_at	-3.33333	Ptprf	protein tyrosine phosphatase, receptor type, F
1454696_at	-2.46305	Gnb1	guanine nucleotide binding protein, beta 1
1436898_at	-2.29885	Sfpq	603361584F1 NIH_MGC_94 Mus musculus cDNA clone IMAGE:5368748 5', mRNA sequence.
1438746_at	-2.21729	A530058N18Rik	RIKEN cDNA A530058N18 gene(gap junction membrane channel protein alpha 9)
1451989_a_at	-2.04082	Mapre2	microtubule-associated protein, RP/EB family, member 2
1417559_at	-1.98807	Sfxn1	sideroflexin 1
1435869_s_at	-1.9802	Ap2a2	adaptor protein complex AP-2, alpha 2 subunit
1417988_at	-1.9685	Resp18	regulated endocrine-specific protein 18
1420843_at	-1.93424	Ptprf	protein tyrosine phosphatase, receptor type, F
1436363_a_at	-1.9305	Nfix	nuclear factor I/X
1455136_at	-1.9305	Atp1a2	ATPase, Na+/K+ transporting, alpha 2 polypeptide
1436616_at	-1.92308	R74740	Transcribed sequences
1448439_at	-1.88679	D17Wsu104e	interleukin 25
1430978_at	-1.88324	Rps25	ribosomal protein S25
1423329_at	-1.86567	Gdap1	ganglioside-induced differentiation-associated-protein 1
1425846_a_at	-1.8622	Caln1	calneuron 1
1429761_at	-1.85874	Rtn1	reticulon 1
1424101_at	-1.84843	Hnrpl	heterogeneous nuclear ribonucleoprotein L
1418472_at	-1.84162	Aspa	aspartoacylase (aminoacylase) 2
1431214_at	-1.83824	1300007C21Rik	RIKEN cDNA 1300007C21 gene similar to Retrovirus-related POL polyprotein
1419581_at	-1.83486	Dlgh4	discs, large homolog 4 (Drosophila)
1426975_at	-1.81159	4632413K17Rik	RIKEN cDNA 4632413K17 gene
1423493_a_at	-1.81159	Nfix	nuclear factor I/X
1436364_x_at	-1.80832	Nfix	nuclear factor I/X
1424061_at	-1.80505	Manbal	mannosidase, beta A, lysosomal-like
E) Upregulated in Cln5 -/- 1mo
Systematic	Fold change	Common	Description
1417461_at	3.929	Cap1	CAP, adenylate cyclase-associated protein 1 (yeast)
1417462_at	3.263	Cap1	CAP, adenylate cyclase-associated protein 1 (yeast)
1435129_at	1.706	Ptp4a2	protein tyrosine phosphatase 4a2
1449960_at	1.657	Nptx2	Neuronal pentraxin 2
1451411_at	1.632	Gprc5b	G protein-coupled receptor, family C, group 5, member B
1421366_at	1.496	Clecsf5	C-type (calcium dependent, carbohydrate-recognition domain) lectin, superfamily member 5
1423384_s_at	1.481	Tex261	testis expressed gene 261
1418093_a_at	1.48	Egf	Epidermal growth factor
1422404_x_at	1.476	Ifna7; Ifa7	Mus musculus interferon alpha family, gene 7 (Ifna7), mRNA.
1420140_at	1.467	D5Wsu46e	hypothetical protein MGC28888
1420580_at	1.454	4930429B21Rik	RIKEN cDNA 4930429B21 gene
1451124_at	1.44	Sod1	superoxide dismutase 1, soluble
1416103_at	1.422	Ywhaz	tyrosine 3-monooxygenase/tryptophan 5-monooxygenase activation protein, zeta polypeptide
1427130_x_at	1.416	1700021K02Rik	RIKEN cDNA 1700021K02 gene
1448001_x_at	1.4	Cdca3	cell division cycle associated 3
1439069_a_at	1.399		Mus musculus, Similar to phosphatidylserine decarboxylase, clone MGC:7133 IMAGE:3158145, mRNA
1449205_at	1.399	Zfp339	RIKEN cDNA 1700108N11 gene; synonyms: Ovo2, M-OVO, Ovol2, M-OVO-A, M-OVO-B, 1700108N11Rik, 1810007D21Rik; isoform B is encoded by transcript variant B; zinc finger OVO2; OVO homolog-like 2 (Drosophila)
1423273_at	1.396	Polg	polymerase (DNA directed), gamma
1459909_at	1.395	Nfix	Nuclear factor I/X
1419918_at	1.39	AW545765	RIKEN cDNA 5830493P14 gene
1420275_at	1.386		transporter 1, ATP-binding cassette, sub-family B (MDR/TAP)
1455685_at	1.386	Tuba4	Mus musculus adult male urinary bladder cDNA, RIKEN full-length enriched library, clone:9530064J02 product:unknown EST, full insert sequence.
1425361_at	1.384	Zfp397; 2810411K16Rik; 6720480F11Rik	synonyms: 2810411K16Rik, 6720480F11Rik; Mus musculus zinc finger protein 397 (Zfp397), mRNA.
1427099_at	1.372	Maz	MYC-associated zinc finger protein (purine-binding transcription factor)
1426699_at	1.372	AU040320	polycystic kidney disease 1-like isoform 2
1432034_at	1.367	Neurog3	Neurogenin 3
1427329_a_at	1.367	Igh-6	immunoglobulin heavy chain 6 (heavy chain of IgM)
1449185_at	1.367	Crx	Cone-rod homeobox containing gene
1426896_at	1.363	AI480505	zinc finger protein 191
1427698_at	1.36	Brca1	Mus musculus, clone IMAGE:3498707, mRNA, partial cds
1427838_at	1.357	Tubb2	Tubulin, beta 2
1418491_a_at	1.35	Pus3	Pseudouridine synthase 3
1426980_s_at	1.35	E130012A19Rik	RIKEN cDNA E130012A19 gene
1422630_at	1.349	Rad50	RAD50 homolog (S. cerevisiae)
1422134_at	1.348	Fosb	FBJ osteosarcoma oncogene B
1434624_x_at	1.344	Rps9	ribosomal protein S9
1449665_at	1.343	4833422M21Rik	Mus musculus 0 day neonate head cDNA, RIKEN full-length enriched library, clone:4833429A09 product:hypothetical protein
1449996_a_at	1.34	Tpm3	Tropomyosin 3, gamma
1417342_at	1.34	Ppp1r2	protein phosphatase 1, regulatory (inhibitor) subunit 2
1423259_at	1.338	Idb4	inhibitor of DNA binding 4
1421026_at	1.334	Gna12	Guanine nucleotide binding protein, alpha 12
1424640_at	1.332	Arl10b	ADP-ribosylation factor-like 10B
1433448_at	1.329	B430110G05Rik	RIKEN cDNA B430110G05 gene
1435477_s_at	1.329	Fcgr2b	Fc receptor, IgG, low affinity IIb
1435101_at	1.326	Flana-pending	carcinoma related gene
1419344_at	1.322	Tcte1	T-complex-associated testis expressed 1
1450440_at	1.32	Gfra1	glial cell line derived neurotrophic factor family receptor alpha 1
1436316_at	1.319		RIKEN cDNA 9430029L20 gene
1428242_at	1.318	6330406L22Rik	RIKEN cDNA 6330406L22 gene
1425946_at	1.312	0610005A07Rik	Mus musculus, glutathione S-transferase, mu type 3 (Yb3), clone MGC:30483 IMAGE:4166881, mRNA, complete cds
1449370_at	1.31	Sox4	SRY-box containing gene 4
1420844_at	1.31	Ubqln2	Ubiquilin 2
1455084_x_at	1.309	Shmt2	serine hydroxymethyl transferase 2 (mitochondrial
1451369_at	1.308	Commd5	COMM domain containing 5
1448046_at	1.307	AV073337	expressed sequence C87311
1449451_at	1.307	Serpinb11	Serine (or cysteine) proteinase inhibitor, clade B (ovalbumin), member 11
1424830_at	1.306	Ccnk	Cyclin K
1456618_at	1.305	Mark4	MAP/microtubule affinity-regulating kinase 4
1425886_at	1.304	Fev	FEV (ETS oncogene family)
1429063_s_at	1.304	kif16b	kinesin family member 16b
1423997_at	1.303	MGC19174	DNA segment, Chr 3, MJeffers 1
1427412_s_at	1.303	LOC192786	Mus musculus adult male aorta and vein cDNA, RIKEN full-length enriched library, clone:A530068K01 product:unknown EST, full insert sequence.
1421939_a_at	1.303	Stag1	Stromal antigen 1
1451870_a_at	1.302	Brd4	Mus musculus bromodomain containing 4 (Brd4), mRNA.
1435341_at	1.299	Ppig	Peptidyl-prolyl isomerase G (cyclophilin G)
1452276_at	1.299	Etl1	enhancer trap locus 1
1416505_at	1.298	Nr4a1	Nuclear receptor subfamily 4, group A, member 1
1419311_at	1.298	Trim10	Tripartite motif protein 10
1422985_at	1.297	Fzd1	Frizzled homolog 1 (Drosophila)
1421962_at	1.297	Dnajb5	DnaJ (Hsp40) homolog, subfamily B, member 5
1421895_at	1.295	Eif2s3x	Eukaryotic translation initiation factor 2, subunit 3, structural gene X-linked
1418208_at	1.295	Pax8	Paired box gene 8
1419579_at	1.295	Slc7a12	Solute carrier family 7 (cationic amino acid transporter, y+ system), member 12
1436704_x_at	1.294	Mthfd1	methylenetetrahydrofolate dehydrogenase (NADP+ dependent), methenyltetrahydrofolate cyclohydrolase, formyltetrahydrofolate synthase
1416453_x_at	1.293	Pcoln3	Procollagen (type III) N-endopeptidase
1425971_at	1.292		reverse transcriptase
F) Downregulated in Cln5 -/- 1mo
Systematic	Fold change	Common	Description
1419426_s_at	-1.71821	Ccl21a	Chemokine (C-C motif) ligand 21a (leucine)
1421037_at	-1.71233	Npas2	neuronal PAS domain protein 2
1416180_a_at	-1.5748	Rdx	radixin
1423689_a_at	-1.56986	Gpsm1	G-protein signalling modulator 1 (AGS3-like, C. elegans)
1449583_at	-1.5625	Pcdhb20	Protocadherin beta 20
1417676_a_at	-1.55521	Ptpro	Protein tyrosine phosphatase, receptor type, O
1422541_at	-1.53846	Ptprm	RIKEN cDNA D230046O15 gene
1454738_x_at	-1.52672	Pex6	peroxisomal biogenesis factor 6
1456424_s_at	-1.52207	Ppgb	phospholipid transfer protein
1418629_a_at	-1.51745	Khdrbs1	KH domain containing, RNA binding, signal transduction associated 1
1452035_at	-1.51745	Col4a1	procollagen, type IV, alpha 1
1431611_a_at	-1.51286	Igsf4a	Immunoglobulin superfamily, member 4A
1456310_a_at	-1.5083	2610002J02Rik	RIKEN cDNA 2610002J02 gene
1456573_x_at	-1.47929	Nnt	nicotinamide nucleotide transhydrogenase
1455439_a_at	-1.47493	Lgals1	lectin, galactose binding, soluble 1
1451342_at	-1.46628	Spon1	Spondin 1, (f-spondin) extracellular matrix protein
1418664_at	-1.46413	Mpdz	Multiple PDZ domain protein
1438969_x_at	-1.46199	Dhx30	DEAH (Asp-Glu-Ala-His) box polypeptide 30
1417839_at	-1.45138	Cldn5	Claudin 5
1448653_at	-1.44928	Eed	Embryonic ectoderm development
1451556_a_at	-1.44928	2700078E11Rik	RIKEN cDNA 2810417M16 gene
1420494_x_at	-1.44509	Ubc	Ubiquitin C
1431213_a_at	-1.44509	1300007C21Rik	RIKEN cDNA 1300007C21 gene
1449229_a_at	-1.43266	Cdkl2	Cyclin-dependent kinase-like 2 (CDC2-related kinase)
1418188_a_at	-1.43266	Ramp2	receptor (calcitonin) activity modifying protein 2
1454822_x_at	-1.42857	EIG180	ethanol induced gene product EIG180
1418582_at	-1.4245	Cbfa2t3h	Core-binding factor, runt domain, alpha subunit 2, translocated to, 3 homolog (human)
1421036_at	-1.4245	Npas2	Neuronal PAS domain protein 2
1423740_a_at	-1.42248	Rbm10	RNA binding motif protein 10
1428798_s_at	-1.42045	0610039J04Rik	RIKEN cDNA 0610039J04 gene
1449084_s_at	-1.41643	Sh3d19	SH3 domain protein D19
1423192_at	-1.41443	Pspc1	Paraspeckle protein 1
1438563_s_at	-1.41443	3110030K20Rik	mitochondrial ribosomal protein S24
1454794_at	-1.41243	Spg4	spastic paraplegia 4 homolog (human)
1448654_at	-1.40252	Mtch2-pending	mitochondrial carrier homolog 2
1450042_at	-1.40252	Arx	aristaless related homeobox gene (Drosophila)
1416776_at	-1.40252	Crym	Crystallin, mu
1451475_at	-1.40056	Plxnd1	Plexin D1
1455177_at	-1.40056	Ahi1	RIKEN cDNA 1700015F03 gene
1422045_a_at	-1.3986	Ptpn12	Protein tyrosine phosphatase, non-receptor type 12
1438321_x_at	-1.3986	1810005H09Rik	RIKEN cDNA 1810005H09 gene
1424051_at	-1.39665	Col4a2	Procollagen, type IV, alpha 2
1438968_x_at	-1.3947	Spint2	serine protease inhibitor, Kunitz type 2
1419971_s_at	-1.3947	D16Ertd450e	RIKEN cDNA 1010001J06 gene
1424149_at	-1.3947	1110014D18Rik	RIKEN cDNA 1110014D18 gene
1436816_at	-1.39276	4832420O05Rik	RIKEN cDNA 4832420O05 gene
1417420_at	-1.39082	Ccnd1	cyclin D1
1436905_x_at	-1.38889	Laptm5	lysosomal-associated protein transmembrane 5
1435368_a_at	-1.38504	Adprt1	ADP-ribosyltransferase (NAD+; poly (ADP-ribose) polymerase) 1
1455434_a_at	-1.38504	Ktn1	kinectin 1
1451192_a_at	-1.38313	Ttc4	Tetratricopeptide repeat domain 4
1451545_at	-1.38313	Tdrd3	Tudor domain containing 3
1417101_at	-1.37931	Hspa2	Heat shock protein 2
1417960_at	-1.37931	Cpeb1	Cytoplasmic polyadenylation element binding protein 1
1448289_at	-1.37174	Crmp1	Collapsin response mediator protein 1
1455539_at	-1.36986	Gpld1	glycosylphosphatidylinositol specific phospholipase D1
1436021_at	-1.36799	A930031D07Rik	RIKEN cDNA A930031D07 gene
1431292_a_at	-1.36799	Ptk9l	Protein tyrosine kinase 9-like (A6-related protein)
1415761_at	-1.36612	Mrpl52	mitochondrial ribosomal protein L52
1432827_x_at	-1.36612	Ubc	ubiquitin C
1456279_a_at	-1.36612	Bcap31	B-cell receptor-associated protein 31
1427207_s_at	-1.36612	Afg3l2	AFG3(ATPase family gene 3)-like 2 (yeast)
1437666_x_at	-1.36612	Ubc	ubiquitin C
1455605_at	-1.36426	6330416M07Rik	Mus musculus 12 days embryo spinal cord cDNA, RIKEN full-length enriched library, clone:C530049N02 product:unknown EST, full insert sequence.
1439438_a_at	-1.36426	1110005A23Rik	RIKEN cDNA 1110005A23 gene
1452176_at	-1.36426	Nup153	nucleoporin 153
1436849_x_at	-1.3624	Gaa	glucosidase, alpha, acid
1451595_a_at	-1.36054	Kcnq2	potassium voltage-gated channel, subfamily Q, member 2
1416619_at	-1.35685	4632428N05Rik	RIKEN cDNA 4632428N05 gene
1426435_at	-1.35501	2810439K08Rik	RIKEN cDNA 2810439K08 gene
1451745_a_at	-1.35318	Znhit1	zinc finger, HIT domain containing 1
1451495_at	-1.35135	Wwp4-pending	WW domain containing adaptor with coiled-coil
1426578_s_at	-1.35135	Snap25bp	synaptosomal-associated protein, 25 kDa, binding protein, snapap
1419835_s_at	-1.34953	Plec1	Mus musculus IMAGE:1064756 plectin mRNA, 3'UTR
1427418_a_at	-1.34771	Hif1a	Hypoxia inducible factor 1, alpha subunit
1438170_x_at	-1.34771	Adrm1	adhesion regulating molecule 1
1423430_at	-1.3459	Mybbp1a	MYB binding protein (P160) 1a
1422490_at	-1.3459	Bnip2	BCL2/adenovirus E1B 19kDa-interacting protein 1, NIP2
1417210_at	-1.3459	Eif2s3y	Eukaryotic translation initiation factor 2, subunit 3, structural gene Y-linked
1438507_x_at	-1.3459	Rpl14	ribosomal protein L14
1436363_a_at	-1.3459	Nfix	nuclear factor I/X
1454753_at	-1.34409	Rnpepl1	arginyl aminopeptidase (aminopeptidase B)-like 1
1455618_x_at	-1.34409	MGC30714	RIKEN cDNA 1300010A20 gene
1423019_at	-1.34228	Gja9	Gap junction membrane channel protein alpha 9
1417471_s_at	-1.34228	D1Ertd622e	DNA segment, Chr 1, ERATO Doi 622, expressed
1426441_at	-1.34228	Slc11a2	solute carrier family 11 (proton-coupled divalent metal ion transporters), member 2
1448907_at	-1.33869	Thop1	Thimet oligopeptidase 1
1418881_at	-1.33869	Efcbp2	EF hand calcium binding protein 2
1433488_x_at	-1.3369	2610016K11Rik	RIKEN cDNA 2610016K11 gene
1417547_at	-1.3369	Sart3	Squamous cell carcinoma antigen recognized by T-cells 3
1431085_a_at	-1.3369	Pcmt1	protein-L-isoaspartate (D-aspartate) O-methyltransferase 1
1434541_x_at	-1.3369	Khdrbs1	KH domain containing, RNA binding, signal transduction associated 1
1437687_x_at	-1.33511	Fkbp9	FK506 binding protein 9
1420808_at	-1.33511	Ncoa4	nuclear receptor coactivator 4
1419866_s_at	-1.33333	AW544490	spinocerebellar ataxia 2 homolog (human)
1417816_s_at	-1.33333	Tde1	tumor differentially expressed 1
1424769_s_at	-1.33333	4833423D12Rik	caldesmon
1420631_a_at	-1.33333	Blcap	Bladder cancer associated protein homolog (human)
1454732_at	-1.33156	Bpy2ip1	BPY2 interacting protein 1
1436746_at	-1.33156	Prkwnk1	protein kinase, lysine deficient 1
1424216_a_at	-1.33156	Papola	Poly (A) polymerase alpha
1426879_at	-1.33156	1190005F20Rik	RIKEN cDNA 1190005F20 gene
1433829_a_at	-1.32979	Hnrpa2b1	heterogeneous nuclear ribonucleoprotein A2/B1
1435122_x_at	-1.32979	Dnmt1	DNA methyltransferase (cytosine-5) 1
1434216_a_at	-1.32979	D7Rp2e	DNA segment, Chr 7, Roswell Park 2 complex, expressed
1451568_at	-1.32979	A630054L15Rik	RIKEN cDNA A630054L15 gene
1417694_at	-1.32979	Gab1	growth factor receptor bound protein 2-associated protein 1
1427983_at	-1.32979	MGC38010	hypothetical protein MGC38010
1426956_a_at	-1.32802	Trp53bp1	Transformation related protein 53 binding protein 1
1416665_at	-1.32802	Coq7	Demethyl-Q 7
1456013_x_at	-1.32802	Slc35a4	solute carrier family 35, member A4
1416953_at	-1.32802	Ctgf	Connective tissue growth factor
1424728_at	-1.32802	BC011248	CDNA sequence BC011248
1420925_at	-1.32626	Tub	Mus musculus, clone IMAGE:4527484, mRNA, partial cds
1455628_at	-1.32626		RIKEN cDNA 6430543G08 gene
1437142_a_at	-1.32626	Pigo	phosphatidylinositol glycan, class O
1434036_at	-1.3245	Hbb-bh1	MIM, RIKEN cDNA 2310003N14 gene
1426476_at	-1.3245	Rasa1	RAS p21 protein activator 1
1437280_s_at	-1.3245	1200009K13Rik	RIKEN cDNA 1200009K13 gene
1427407_s_at	-1.32275		Mus musculus, clone IMAGE:5028242, mRNA
1455908_a_at	-1.32275	Risc-pending	retinoid-inducible serine caroboxypetidase
1415773_at	-1.32275	Ncl	nucleolin
1423956_at	-1.321	Smap1	Stromal membrane-associated protein 1
1434899_s_at	-1.321	Tnrc6	trinucleotide repeat containing 6
1423130_a_at	-1.321	Sfrs5	splicing factor, arginine/serine-rich 5 (SRp40, HRS)
1452166_a_at	-1.321	Krt1-10	keratin complex 1, acidic, gene 10
1455892_x_at	-1.321		Mouse endogenous murine leukemia virus mRNA, clone L510
1438559_x_at	-1.321	1110028E10Rik	RIKEN cDNA 1110028E10 gene
1428369_s_at	-1.31926	Arhgap21	Rho GTPase activating protein 21
1423671_at	-1.31926	Dner	Delta/notch-like EGF-related receptor
1424586_at	-1.31926	Ehbp1	RIKEN cDNA A730093K11 gene
1416138_at	-1.31926	Anxa7	Annexin A7
1425094_a_at	-1.31926	Lhx6	LIM homeobox protein 6
1452625_at	-1.31752	Kctd2	Potassium channel tetramerisation domain containing 2
1422756_at	-1.31752	Viaat	Vesicular inhibitory amino acid transporter
1452124_at	-1.31752	2900054D09Rik	ankyrin 3, epithelial
1417069_a_at	-1.31579	Gmfb	glia maturation factor, beta
1426485_at	-1.31579	Ubxd2	UBX domain containing 2
1422751_at	-1.31579	Tle1	Transducin-like enhancer of split 1, homolog of Drosophila E(spl)
1429177_x_at	-1.31406	Sox17	SRY-box containing gene 17
1454914_at	-1.31406	2610101N10Rik	RIKEN cDNA 2610101N10 gene
1427893_a_at	-1.31406	Pmvk	phosphomevalonate kinase
1420537_at	-1.31406	Kctd4	Potassium channel tetramerisation domain containing 4
1437614_x_at	-1.31234	NEW1CP	NEW1 domain containing protein
1454928_at	-1.31234	Safb	scaffold attachment factor B
1438673_at	-1.31234	Slc4a7	Solute carrier family 4, sodium bicarbonate cotransporter, member 7
1429739_a_at	-1.31234	Zfp278	RIKEN cDNA 9630045H20 gene
1452209_at	-1.31234	Pkp4	plakophilin 4
1426370_at	-1.31062	Mlstd2	male sterility domain containing 2
1456606_a_at	-1.31062	Chst11	carbohydrate sulfotransferase 11phosphatase and actin regulator 1
1450735_at	-1.3089	1810003N24Rik	RIKEN cDNA 1810003N24 gene
1452514_a_at	-1.3089	Kit	Kit oncogene
1426949_s_at	-1.3089	Tpr	translocated promoter region
1425966_x_at	-1.3089	Ubc	Ubiquitin C
1449024_a_at	-1.30719	Hexa	Hexosaminidase A
1426685_a_at	-1.30548	Cnot6	CCR4-NOT transcription complex, subunit 6
1416517_at	-1.30548	Nte	Neuropathy target esterase
1422649_at	-1.30548	Cntn6	Contactin 6
1455491_at	-1.30548		similar to heterogeneous nuclear ribonucleoprotein H3, isoform a [Homo sapiens]
1428853_at	-1.30548	Ptch1	patched homolog 1
1437649_x_at	-1.30378	Ppib	peptidylprolyl isomerase B
1424538_at	-1.30378	Ubl4	Ubiquitin-like 4
1420842_at	-1.30378	Ptprf	protein tyrosine phosphatase, receptor type, F
1434305_at	-1.30208	AA407033	U2 auxiliary factor 26
1417585_at	-1.30208	Nup210	Nucleoporin 210
1427384_at	-1.30208		RIKEN cDNA 5430439G14 gene
1439083_at	-1.30208	Ahi1	Abelson helper integration site
1424924_at	-1.30208	Sec63	SEC63-like (S. cerevisiae)
1432432_a_at	-1.30039	Rab3c	RAB3C, member RAS oncogene family
1450123_at	-1.30039	Ryr2	Ryanodine receptor 2, cardiac
1421323_a_at	-1.30039	E430034L04Rik	RIKEN cDNA E430034L04 gene
1433757_a_at	-1.30039	Nisch	nischarin
1439411_a_at	-1.2987	Ranbp16	RAN binding protein 16
1424343_a_at	-1.2987	Eif1a	Eukaryotic translation initiation factor 1A
1438654_x_at	-1.29702	Mmd2	monocyte to macrophage differentiation-associated 2
1419267_at	-1.29702	Nfyb	nuclear transcription factor-Y beta
1415869_a_at	-1.29702	Trim28	Tripartite motif protein 28
1448704_s_at	-1.29702	H47	Histocompatibility 47
1427405_s_at	-1.29702	Rab11fip5	RAB11 family interacting protein 5 (class I)
1436979_x_at	-1.29702	Rbm14	RNA binding motif protein 14
1435106_at	-1.29702	3732412D22Rik	ESTs
1418545_at	-1.29702	Wasf1	WASP family 1
1426462_at	-1.29702	Gphn	gephyrin
1418007_at	-1.29702	1810007M14Rik	RIKEN cDNA 1810007M14 gene
1433439_at	-1.29702	Cpne1	copine I
1448595_a_at	-1.29702	Rex3	Reduced expression 3
1456112_at	-1.29534	Tpr	translocated promoter region
1448217_a_at	-1.29534	Rpl27	Ribosomal protein L27
1433908_a_at	-1.29534	Cttn	cortactin
1436980_x_at	-1.29534	Cnot2	RIKEN cDNA 2810470K03 gene
1427089_at	-1.29366	Ccnt2	cyclin T2
1435333_at	-1.29366	1110007M04Rik	RIKEN cDNA 1110007M04 gene
1423132_a_at	-1.29366	5730427N09Rik	RIKEN cDNA 5730427N09 gene
1452281_at	-1.29366	Sos2	Son of sevenless homolog 2, (Drosophila)
1452913_at	-1.29199	Pcp4l1	Purkinje cell protein 4-like 1
1433552_a_at	-1.29199	Polr2b	polymerase (RNA) II (DNA directed) polypeptide B
1423828_at	-1.29199	Fasn	Fatty acid synthase
1415859_at	-1.29199	3230401O13Rik	eukaryotic translation initiation factor 3, subunit 8
1451309_at	-1.29199	Arhgap1	Rho GTPase activating protein 1
1438943_x_at	-1.29199	AU018702	ribophorin I
1455883_a_at	-1.29199	Lrrtm1	leucine rich repeat transmembrane neuronal 1
1424033_at	-1.29032	Sfrs7	Splicing factor, arginine/serine-rich 7
1430514_a_at	-1.29032	2410026K10Rik	RIKEN cDNA 2410026K10 gene
1437325_x_at	-1.29032	Pycs	pyrroline-5-carboxylate synthetase (glutamate gamma-semialdehyde synthetase)
1419567_at	-1.29032	fank1	fibronectin type 3 and ankyrin repeat domains 1
1423515_at	-1.29032	Scn8a	sodium channel, voltage-gated, type VIII, alpha polypeptide
G) Upregulated in Cln5 -/- 4mo
Systematic	Fold change	Common	Description
1421149_a_at	4.05548	Drpla	dentatorubral pallidoluysian atrophy
1424476_at	3.99565	Camkk2	calcium/calmodulin-dependent protein kinase kinase 2, beta
1452485_at	3.35542	Phospho1	phosphatase, orphan 1
1421580_at	3.29812	Cntnap1	contactin associated protein 1
1451554_a_at	3.25991	Aph1a	anterior pharynx defective 1a homolog (C. elegans)
1436780_at	3.17944	Ogt	O-linked N-acetylglucosamine (GlcNAc) transferase (UDP-N-acetylglucosamine:polypeptide-N-acetylglucosaminyl transferase)
1452913_at	3.03874	Pcp4l1	Purkinje cell protein 4-like 1
1418865_at	3.02082	Hzf	zinc finger protein 385
1425188_s_at	2.86965	Sel1h	Sel1 (suppressor of lin-12) 1 homolog (C. elegans)
1418053_at	2.86868	Sncb	synuclein, beta
1423551_at	2.83449	Cdh13	cadherin 13
1417885_at	2.79267	Mapt	microtubule-associated protein tau
1422321_a_at	2.76172	Zfp162	zinc finger protein 162
1438670_at	2.75147	Ptpn1	protein tyrosine phosphatase, non-receptor type 1
1427343_at	2.74544	Rasd2	RASD family, member 2
1421142_s_at	2.69536	Foxp1	forkhead box P1
1423231_at	2.61908	Nrgn	neurogranin
1455484_at	2.59705	2600009P04Rik	ELAV (embryonic lethal, abnormal vision, Drosophila)-like 3 (Hu antigen C)
1419827_s_at	2.57565	Kif17	kinesin family member 17
1451369_at	2.56004	Commd5	COMM domain containing 5
1420841_at	2.54624	Ptprf	protein tyrosine phosphatase, receptor type, F
1416515_at	2.5368	Fscn1	fascin homolog 1, actin bundling protein (Strongylocentrotus) purpuratus)
1417578_a_at	2.52057	Gmppa	GDP-mannose pyrophosphorylase A
1420843_at	2.50148	Ptprf	protein tyrosine phosphatase, receptor type, F
1433548_at	2.49431	Mare	alpha globin regulatory element containing gene
1449381_a_at	2.48758	Pacsin1	protein kinase C and casein kinase substrate in neurons 1
1427110_at	2.48003	1300006N24Rik	RIKEN cDNA 1300006N24 gene
1450147_at	2.47042	Nptxr	neuronal pentraxin receptor
1416812_at	2.47	Tia1	cytotoxic granule-associated RNA binding protein 1
1422073_a_at	2.46583	Celsr2	cadherin EGF LAG seven-pass G-type receptor 2
1421124_at	2.45544	Cdk5r	cyclin-dependent kinase 5, regulatory subunit (p35)
1450467_at	2.44964	Bsn	bassoon
1426701_at	2.44923	4632419K20Rik	RIKEN cDNA 4632419K20 gene
1423240_at	2.44015	Src	Rous sarcoma oncogene
H) Downregulated in Cln5 -/- 4mo
Systematic	Fold change	Common	Description
1422945_a_at	-6.41688	Kif5c	kinesin family member 5C
1424598_at	-6.02411	Ddx6	DEAD (Asp-Glu-Ala-Asp) box polypeptide 6
1451411_at	-5.65824	Gprc5b	G protein-coupled receptor, family C, group 5, member B
1454696_at	-4.97162	Gnb1	guanine nucleotide binding protein, beta 1
1418018_at	-4.45926	Cpd	carboxypeptidase D
1426215_at	-4.26769	Ddc	dopa decarboxylase
1418430_at	-4.25546	Kif5b	kinesin family member 5B
1436746_at	-3.83758	Prkwnk1	protein kinase, lysine deficient 1
1427319_at	-3.82852	A230046K03Rik	RIKEN cDNA A230046K03 gene
1435129_at	-3.65786	Ptp4a2	protein tyrosine phosphatase 4a2
1418189_s_at	-3.56155	Ramp2	receptor (calcitonin) activity modifying protein 2
1422868_s_at	-3.53518	Gda	guanine deaminase
1419038_a_at	-3.45141	Csnk2a1	casein kinase II, alpha 1 polypeptide
1424402_at	-3.4247	D5Bwg0860e	DNA segment, Chr 5, Brigham & Women's Genetics 0860 expressed
1417432_a_at	-3.412	Gnb1	guanine nucleotide binding protein, beta 1
1423477_at	-3.39877	Zic1	Zic family member 1 (odd-paired homolog, Drosophila)
1455129_at	-3.35316	mtdh	Metadherin
1433543_at	-3.32159	Anln	anillin, actin binding protein (scraps homolog, Drosophila)
1449140_at	-3.3076	Nudcd2	NudC domain containing 2
1455913_x_at	-3.29255	Ttr	transthyretin
1425467_a_at	-3.28367	Plp	proteolipid protein (myelin)
1419063_at	-3.25826	Ugt8	UDP-glucuronosyltransferase 8
1450241_a_at	-3.18858	Evi2a	ecotropic viral integration site 2a
1434624_x_at	-3.17729	rps9	ribosomal protein S9
1439122_at	-3.17568	Ddx6	DEAD (Asp-Glu-Ala-Asp) box polypeptide 6
1450875_at	-3.1167	Gpr37	G protein-coupled receptor 37
1456292_a_at	-3.05469	Vim	vimentin
1417385_at	-2.99037	Psa	aminopeptidase puromycin sensitive
1417205_at	-2.98785	Kdelr2	KDEL (Lys-Asp-Glu-Leu) endoplasmic reticulum protein retention receptor 2
1450120_at	-2.97224	Scn1a	sodium channel, voltage-gated, type I, alpha polypeptide
1434643_at	-2.94676	Tbl1x	transducin (beta)-like 1 X-linked
1418895_at	-2.92198	Scap2	src family associated phosphoprotein 2
1451569_at	-2.89154	Nr2c2	nuclear receptor subfamily 2, group C, member 2
1437845_x_at	-2.86239	Pofut2	protein O-fucosyltransferase 2
1450397_at	-2.85756	Mtap1b	microtubule-associated protein 1 B
1449348_at	-2.85466	Mpp6	membrane protein, palmitoylated 6 (MAGUK p55 subfamily member 6)
1450794_at	-2.82922	Avp	arginine vasopressin
1451998_at	-2.82779	4930485D02Rik	RIKEN cDNA 4930485D02 gene
1424398_at	-2.772	Dhx36	DEAH (Asp-Glu-Ala-His) box polypeptide 36
1418428_at	-2.76685	Kif5b	kinesin family member 5B
1419401_at	-2.76172	Asb13	ankyrin repeat and SOCS box-containing protein 13
1454608_x_at	-2.75426	Ttr	transthyretin
1421738_at	-2.73433	Gabra2	gamma-aminobutyric acid (GABA-A) receptor, subunit alpha 2
1418188_a_at	-2.73387	Ramp2	receptor (calcitonin) activity modifying protein 2
1426541_a_at	-2.72972	2310067E08Rik	RIKEN cDNA 2310067E08 gene
1423295_at	-2.71914	Tm9sf2	transmembrane 9 superfamily member 2
1418431_at	-2.71409	Kif5b	kinesin family member 5B
1417684_at	-2.71043	thumpd3	THUMP domain containing 3
1418024_at	-2.68446	Narg1	NMDA receptor-regulated gene 1
1437389_x_at	-2.67134	Khdrbs1	AV117555 Mus musculus C57BL/6J 10-day embryo Mus musculus cDNA clone 2610203M20, mRNA sequence.
1452232_at	-2.66999	Galnt7	UDP-N-acetyl-alpha-D-galactosamine: polypeptide N-acetylgalactosaminyltransferase 7
1451718_at	-2.66009	Plp	proteolipid protein (myelin)
1427990_at	-2.6538	usp45	ubiquitin specific protease 45
1434369_a_at	-2.63416	Cryab	crystallin, alpha B
1454688_x_at	-2.62616	Tmed10	transmembrane emp24-like trafficking protein 10 (yeast)
1424349_a_at	-2.6032	Lpgat1	lysophosphatidylglycerol acyltransferase 1
1420384_at	-2.56653	Col4a3bp	procollagen, type IV, alpha 3 (Goodpasture antigen) binding protein
1451580_a_at	-2.5661	Ttr	transthyretin
1425597_a_at	-2.5596	Qk	quaking
1432432_a_at	-2.55184	Rab3c	RAB3C, member RAS oncogene family
1425795_a_at	-2.53637	Map3k7	mitogen activated protein kinase kinase kinase 7
1427936_at	-2.52227	Thnsl1	threonine synthase-like 1 (bacterial)
1417275_at	-2.51122	Mal	myelin and lymphocyte protein, T-cell differentiation protein
1419280_at	-2.50233	Pip5k2a	phosphatidylinositol-4-phosphate 5-kinase, type II, alpha
1456175_a_at	-2.496	Copb2	coatomer protein complex, subunit beta 2 (beta prime)
1451437_at	-2.49221	Zdhhc20	zinc finger, DHHC domain containing 20
1456054_a_at	-2.47961	Pum1	pumilio 1
1456112_at	-2.47167	Tpr	translocated promoter region
1448885_at	-2.47125	Rap2b	RAP2B, member of RAS oncogene family
1423696_a_at	-2.46792	Psmd6	proteasome (prosome, macropain) 26S subunit, non-ATPase, 6
1422748_at	-2.4513	Zfhx1b	zinc finger homeobox 1b
1428379_at	-2.44716	Slc17a6	solute carrier family 17 (sodium-dependent inorganic phosphate cotransporter), member 6
1450047_at	-2.43439	Hs6st2	heparan sulfate 6-O-sulfotransferase 2
1416422_a_at	-2.43233	Ssb	Sjogren syndrome antigen B
1448794_s_at	-2.4311	Zrf2	zuotin related factor 2
1450954_at	-2.4274	Yme1l1	YME1-like 1 (S. cerevisiae)
1427328_a_at	-2.40496	Clasp2	CLIP associating protein 2
1451220_at	-2.40496	2310040A13Rik	RIKEN cDNA 4930421J07 gene
1436298_x_at	-2.40415	Paics	phosphoribosylaminoimidazole carboxylase, phosphoribosylaminoribosylaminoimidazole, succinocarboxamide synthetase
1435735_x_at	-2.40131	H47	histocompatibility 47
